# Supplementary material for: Uncovering the hidden yeast diversity in fermented coffee: Insights from a shotgun metagenomic approach
Source: PLoS One. 2026 Feb 19;21(2):e0332370. doi: 10.1371/journal.pone.0332370 (PMC12919822; doi:10.1371/journal.pone.0332370)
Supplement: S1 Table — (XLSX) [file pone.0332370.s005.xlsx]

## Sheet: Sheet1
Sample-id	Fermentation type	Time (h)	pH	Temperature (°C)	pH2	Temperature (°C)3
F02	Under water	16	5.00 ± 0.19	20.8 ± 0.51	3.73 ± 0.05	20.13 ± 0.37
F08	Prolonged	39	5.05 ± 0.28	25.13 ± 0.15	3.50 ± 0.17	26.33 ± 1.52
F09	Traditional or spontaneous	16	5.25 ± 0.26	23.93 ± 0.25	3.37 ± 0.06	19.67 ± 0.25
F12	Under Water, Prolonged	72	5.43 ± 0.14	20.67 ± 0.32	4.11 ± 0.17	22.20 ± 0.20
F13	Traditional or spontaneous	16	5.54 ± 0.04	22.1 ± 0.43	4.50 ± 0.07	20.47 ± 0.11
F14	Traditional or spontaneous	15	5.57 ± 0.09	24.77 ± 1.01	3.29 ± 0.12	22.33 ± 0.25
F15	Traditional or spontaneous	17	5.66 ± 0.07	26.47 ± 0.23	3.35 ± 0.09	25.33 ± 1.19
F16	Traditional or spontaneous	19	5.95 ± 0.05	21.90 ± 0.69	3.54 ± 0.09	21.93 ± 0.40
F18	Traditional or spontaneous	15	5.50 ± 0.15	25.9 ± 0.00	3.51 ± 0.11	21.07 ± 0.35
