# Supplementary material for: Uncovering the hidden yeast diversity in fermented coffee: Insights from a shotgun metagenomic approach
Source: PLoS One. 2026 Feb 19;21(2):e0332370. doi: 10.1371/journal.pone.0332370 (PMC12919822; doi:10.1371/journal.pone.0332370)
Supplement: S2 Table — (XLSX) [file pone.0332370.s006.xlsx]

## Sheet: UPdated
MAG/BIN	Average_Depth_BOWTIE2	ALT_Alleles	Assembly_length	Average_Depth_SPADES	Scaffold_count	N50	BUSCO Completeness (%)	BUSCO Duplication (%)	BUSCO Gene missing (%)	BUSCO Fragmentation (%)	GC_ratio	Species	MAG_median_TPMs	Perc_Cov_REF_Genome	MAG_breadth_of_coverage	EUKCC_completeness	EUKCC_contamination
CF02_bin_12	9.8	15200	6205121	3.51152	1623	3720	34.9	3.6	60.8	4.3	34.2	Hanseniaspora-sp	402.022	NA	99.7657	24.35	1.74
CF02_bin_25	55.65	173697	8558155	35.0389	787	15085	86.6	0.2	12.6	0.8	27.77	Pichia-kluyveri	1212.31	99.3086	99.2648	90.48	0
CF02_bin_37	8.69	891	11956737	5.36571	573	30205	89.5	0.7	8.4	2.1	41.23	Kurtzmaniella-sp	1460.4	NA	99.9479	88.82	0.83
CF02_bin_4	6.47	6926	10635868	3.87954	1954	6050	64.7	2.9	29.5	5.8	39.13	Near_to_Candida-oleophila	373.326	NA	99.8409	67.7	5.8
CF08_bin_11	142	177693	8728280	90.2519	862	13567	85.5	1.6	13.7	0.8	27.97	Pichia-kluyveri	1121.12	99.3037	99.3312	87.78	1.45
CF09_bin_15	5.91	11589	5275576	3.42783	1277	4179	41.7	0.1	52.4	5.9	28.48	Pichia-kluyveri	613.039	95.5007	99.7976	45.34	0.21
CF09_bin_20	10	35004	7175538	4.75207	1037	8138	62.0	0.1	34.8	3.2	35.17	Hanseniaspora-opuntiae	798.122	99.0427	99.8438	46.09	0
CF09_bin_28	7.2	28375	5691755	4.00112	1112	5355	56.2	0.7	38.6	5.2	41.77	Torulaspora-delbrueckii	795.966	97.0264	99.7962	56.73	1.24
CF09_bin_34	9.09	1450	12334968	5.583	578	31387	91.3	0.3	6.8	1.9	41.12	Kurtzmaniella-sp	1059.37	NA	99.9633	92.13	1.04
CF12_bin_21	8.03	9010	8520530	4.84493	778	14543	88.3	0.2	8.1	3.6	41.75	Torulaspora-delbrueckii	963.808	93.8097	99.9314	89.65	0.62
CF12_bin_40	13.84	18024	5517218	4.20215	1132	5224	42.7	0.0	53.1	4.2	34.33	Hanseniaspora-sp	671.371	NA	99.8201	37.27	0.41
CF12_bin_46	45.52	149129	8584039	28.3153	771	15052	85.4	0.2	13.4	1.2	27.68	Pichia-kluyveri	1259.12	99.0418	99.081	87.16	0.21
CF13_bin_22	10.57	76314	9040960	5.99187	1071	10853	86.4	0.1	12.1	1.5	27.93	Pichia-kluyveri	832.293	98.2594	99.5221	90.06	0.21
CF14_bin_31	20.34	120421	6736718	11.9598	1425	4966	57.9	0.1	39.7	2.4	37.4	Near_Candida-corydali	653.294	NA	99.2025	61.7	0.21
CF14_bin_55	42.52	156494	9224978	26.6308	628	21332	88.8	0.1	10.5	0.7	27.83	Pichia-kluyveri	1447.56	98.8944	99.332	92.34	0.21
CF15_bin_10	41.74	68043	7273911	24.2493	525	19284	67.0	0.5	31.3	1.7	34.23	Hanseniaspora-sp	1840.56	NA	99.5555	50.43	0.87
CF15_bin_30	14.86	89884	8220664	7.46595	662	17350	74.9	0.4	23.7	1.4	35.15	Hanseniaspora-opuntiae	1319.89	99.4704	99.787	54.35	0.87
CF15_bin_51	65.74	166180	8796454	41.0891	756	16697	85.6	0.1	13.3	1.1	27.75	Pichia-kluyveri	1270.66	99.0583	99.1758	88.41	0.41
CF15_bin_57	16.28	95995	12366563	9.85049	374	55912	97.0	0.1	2.4	0.6	41.01	Kurtzmaniella-sp	2623.68	NA	99.5972	98.34	0
CF16_bin_29	54.63	155496	8566276	34.1186	765	15800	85.7	0.2	13.2	1.1	27.69	Pichia-kluyveri	1258.88	99.1725	99.134	88.61	0
CF16_bin_41	10.29	39836	9095861	4.25033	1760	5818	60.4	4.4	36.3	3.3	34.78	Hanseniaspora-opuntiae	358.034	98.9569	99.813	38.7	2.17
CF18_bin_22	45.9	159729	8551626	28.8687	734	16370	85.7	0.1	13.1	1.2	27.7	Pichia-kluyveri	1329.43	99.1301	99.1118	89.86	0.21

## Sheet: Sheet1
sample	avg_depth	mean_depth	unmapped_bases	percent_unmapped	percent_covered	breadth_of_coverage
WGSCENCF02scaffolds_bin_12	9.79626	9.81927	14540	0.2343	99.7657	6190581
WGSCENCF02scaffolds_bin_25	55.6475	56.0597	62920	0.7352	99.2648	8495235
WGSCENCF02scaffolds_bin_37	8.68785	8.69238	6235	0.0521	99.9479	11950502
WGSCENCF02scaffolds_bin_4	6.46916	6.47947	16924	0.1591	99.8409	10618944
WGSCENCF08scaffolds_bin_11	142.003	142.96	58374	0.6688	99.3312	8669906
WGSCENCF09scaffolds_bin_15	5.90676	5.91874	10678	0.2024	99.7976	5264898
WGSCENCF09scaffolds_bin_20	9.99907	10.0147	11211	0.1562	99.8438	7164327
WGSCENCF09scaffolds_bin_28	7.19942	7.21412	11599	0.2038	99.7962	5680156
WGSCENCF09scaffolds_bin_34	9.09152	9.09486	4527	0.0367	99.9633	12330441
WGSCENCF12scaffolds_bin_21	8.03122	8.03673	5844	0.0686	99.9314	8514686
WGSCENCF12scaffolds_bin_40	13.8396	13.8646	9927	0.1799	99.8201	5507291
WGSCENCF12scaffolds_bin_46	45.5228	45.945	78884	0.919	99.081	8505155
WGSCENCF13scaffolds_bin_22	10.5709	10.6217	43207	0.4779	99.5221	8997753
WGSCENCF14scaffolds_bin_31	20.3422	20.5057	53726	0.7975	99.2025	6682992
WGSCENCF14scaffolds_bin_55	42.5212	42.8071	61624	0.668	99.332	9163354
WGSCENCF15scaffolds_bin_10	41.7375	41.9239	32330	0.4445	99.5555	7241581
WGSCENCF15scaffolds_bin_30	14.8557	14.8874	17514	0.213	99.787	8203150
WGSCENCF15scaffolds_bin_51	65.7379	66.2843	72503	0.8242	99.1758	8723951
WGSCENCF15scaffolds_bin_57	16.2752	16.341	49808	0.4028	99.5972	12316755
WGSCENCF16scaffolds_bin_29	54.63	55.1072	74183	0.866	99.134	8492093
WGSCENCF16scaffolds_bin_41	10.2883	10.3076	17010	0.187	99.813	9078851
WGSCENCF18scaffolds_bin_22	45.8962	46.3075	75953	0.8882	99.1118	8475673
