# Supplementary material for: Uncovering the hidden yeast diversity in fermented coffee: Insights from a shotgun metagenomic approach
Source: PLoS One. 2026 Feb 19;21(2):e0332370. doi: 10.1371/journal.pone.0332370 (PMC12919822; doi:10.1371/journal.pone.0332370)
Supplement: S3 Table — (XLSX) [file pone.0332370.s007.xlsx]

## Sheet: Sheet1
Accession	Species
GCA_000149425	Meyerozyma-guilliermondii-ATCC-6260
GCA_000243375	Torulaspora_delbrueckii
GCA_000313485	Wickerhamomyces-ciferrii_NRRL-Y-1031-F-60-10
GCA_001599095	Hyphopichia-homilentoma_JCM-1507
GCA_001599115	DUDCandida-sorboxylosa_JCM-1536
GCA_001599155	Wickerhamia-fluorescens_JCM-1821
GCA_001599255	DUDCandida-succiphila_JCM-9445
GCA_001599895	Priceomyces-haplophilus_JCM-1635
GCA_001600695	Ascoidea-asiatica_JCM-7603
GCA_001640025	Sugiyamaella-lignohabitans_CBS-10342
GCA_001661235	Pichia-membranifaciens-NRRL-Y-2026_NRRL-Y-2026
GCA_001661345	Ascoidea-rubescens-DSM-1968_DSM-1968
GCA_001661405	Cyberlindnera-jadinii-NRRL-Y-1542_NRRL-Y-1542
GCA_001661475	Tortispora-caseinolytica-NRRL-Y-17796_NRRL-Y-17796
GCA_001664025	Hanseniaspora-valbyensis-NRRL-Y-1626_NRRL-Y-1626
GCA_001664035	Metschnikowia-bicuspidata-var-bicuspidata-NRRL-YB-4993
GCA_001708105	Komagataella-pastoris_ATCC-28485
GCA_001747045	Hanseniaspora-osmophila_AWRI3579
GCA_001761485	Yarrowia-lipolytica_CLIB89W29
GCA_001936155	Saccharomycopsis-fibuligera_KPH12
GCA_001936275	Saccharomycopsis-fibuligera_ATCC-36309
GCA_003013715	Candidozyma-auris_B11220
GCA_003020785	Hanseniaspora-gamundiae_CRUB-1928
GCA_003054445	Pichia-kudriavzevii_CBS573
GCA_003401635	Metschnikowia-reukaufii_MR1
GCA_003705175	Torulaspora-franciscae_NRRL-Y-17532
GCA_003705435	Saturnispora-zaruensis_NRRL-Y-7008
GCA_003706235	Ogataea-naganishii_NRRL-Y-7654
GCA_003706475	Candida-corydali_NRRL-Y-27910
GCA_003706525	Suhomyces-canberraensis_NRRL-YB-2417
GCA_003706535	Teunomyces-kruisii_NRRL-Y-17087
GCA_003706575	Teunomyces-cretensis_NRRL-Y-27777
GCA_003707025	Yamadazyma-scolyti_NRRL-Y-5512
GCA_003707685	Ogataea-pilisensis_NRRL-Y-27598
GCA_003707825	Cephaloascus-fragrans_NRRL-Y-6742
GCA_003707835	Suhomyces-emberorum_NRRL-Y-27606
GCA_003708055	Torulaspora-maleeae_CBS-10694
GCA_003708105	Middelhovenomyces-tepae_NRRL-Y-17670
GCA_003708985	DUDCandida-gorgasii_NRRL-Y-27707
GCA_003709205	Ogataea-zsoltii_NRRL-Y-27601
GCA_003856775	Hyphopichia-pseudoburtonii
GCA_004014935	Saccharomycopsis-malanga_KCN26
GCA_004931855	Pichia-inconspicua_CBS-180
GCA_013177575	Candida-sojae_NCYC-2607
GCA_013365045	Geotrichum-candidum_LMA-244
GCA_014133895	Torulaspora_globosa
GCA_018344475	DUDCandida-silvatica_NRRL-Y-7777
GCA_019431265	Saccharomyces-bayanus_FM677
GCA_019649525	Hanseniaspora-lindneri_CBS-285
GCA_020342235	Saccharomycopsis-phalluae_GUCC-202006
GCA_020995425	Cyberlindnera-sargentensis_SHA-172
GCA_022023575	Geotrichum-ghanense_CBS-11010
GCA_022023595	Sungouiella-thailandica_CBS-10610
GCA_022058765	Clavispora-paralusitaniae_NYNU-161120
GCA_022641835	Cyberlindnera-fabianii
GCA_023158955	Sungouiella-xylosa_NYNU-174173
GCA_023212995	Komagataella-populi_CBS-12362
GCA_029678045	Magnusiomyces-sp-LA-1_LA-1
GCA_030062975	Pichia-kluyveri_APC-11-10-B
GCA_030168465	Pichia-terricola_0621
GCA_030370665	Hanseniaspora-meyeri
GCA_030490775	Starmerella-etchellsii_NRRL-Y-17084
GCA_030556875	Zygoascus-biomembranicola_CBS-14157
GCA_030556895	Kodamaea-jinghongensis_CBS-14700
GCA_030557475	DUDCandida-nanaspora_NRRL-Y-17679
GCA_030557505	DUDCandida-maris_NRRL-Y-6696T
GCA_030558095	Teunomyces-funiuensis_CBS-13911
GCA_030560805	DUDCandida-palmioleophila_NRRL-Y-17323
GCA_030560845	Pichia-scutulata_NRRL-Y-7663
GCA_030561325	DUDCandida-atlantica_NRRL-Y-17759
GCA_030561445	Zygoascus-meyerae_NRRL-Y-17319
GCA_030561785	DUDCandida-ortonii_NRRL-Y-48038
GCA_030563445	Metschnikowia-gruessii_NRRL-Y-17809T
GCA_030563465	DUDCandida-diddensiae_NRRL-Y-7589T
GCA_030563605	Yamadazyma-paraphyllophila_CBS-9928-T
GCA_030563625	Zygoascus-polysorbophila_NRRL-Y-27161T
GCA_030563685	Suhomyces-kilbournensis_NRRL-Y-17864T
GCA_030563725	DUDCandida-awuae_CBS-11011
GCA_030563865	DUDCandida-oleophila_NRRL-Y-2317
GCA_030563905	Australozyma-succicola_CBS-11726
GCA_030564305	DUDCandida-glaebosa_NRRL-Y-6949
GCA_030564445	Kodamaea-leandrae_NRRL-Y-27757
GCA_030564485	Meyerozyma-athensensis_NRRL-Y-27644
GCA_030564605	Debaryomyces-coudertii_NRRL-Y-7425
GCA_030564665	Starmerella-apis_NRRL-Y-2482
GCA_030564825	DUDCandida-sithepensis_JCM-12265
GCA_030565305	Starmerella-scarabaei_CBS-14174
GCA_030565365	Zygoascus-flipseniorum_CBS-14876
GCA_030566005	DUDCandida-tammaniensis_NRRL-Y-8257
GCA_030567235	Hanseniaspora-clermontiae_NRRL-Y-27515
GCA_030567275	Hanseniaspora-lachancei_NRRL-Y-27514
GCA_030567535	Kuraishia-floccosa_NRRL-Y-27951
GCA_030567775	DUDCandida-nemodendra_NRRL-Y-7779
GCA_030567815	DUDCandida-piceae_NRRL-YB-2107
GCA_030567875	DUDCandida-nitratophila_NRRL-YB-3654
GCA_030567935	DUDCandida-pini_NRRL-Y-2023
GCA_030568155	DUDCandida-suzukii_NRRL-Y-27593
GCA_030568455	Teunomyces-tritomae_NRRL-Y-27650
GCA_030568495	Suhomyces-chickasaworum_NRRL-Y-27566
GCA_030568575	Suhomyces-ambrosiae_NRRL-YB-1316
GCA_030568615	Suhomyces-bokatorum_NRRL-Y-27571
GCA_030568635	DUDCandida-caryicola_NRRL-YB-1499
GCA_030568655	Suhomyces-prunicola_NRRL-YB-869
GCA_030568675	Suhomyces-xylopsoci_NRRL-Y-27066
GCA_030569035	Kuraishia-borneana_CBS-12507
GCA_030569235	Sugiyamaella-qingdaonensis_CBS-11390
GCA_030569415	Yamadazyma-mexicana_NRRL-Y-11818
GCA_030569555	DUDCandida-oceani_CBS-11857
GCA_030569615	DUDCandida-rishiriensis_NBRC-105027
GCA_030569655	DUDCandida-tallmaniae_CBS-8575-T
GCA_030570095	Kurtzmaniella-quercitrusa_NRRL-Y-5392
GCA_030570135	Pichia-deserticola_NRRL-Y-12918
GCA_030570195	Pichia-exigua_NRRL-Y-10920
GCA_030570435	Pichia-ethanolica_NRRL-Y-12615
GCA_030570455	Priceomyces-medius_NRRL-Y-7122
GCA_030570615	Tortispora-mauiana_NRRL-Y-48832
GCA_030570755	DUDCandida-methanosorbosa_NRRL-Y-17320
GCA_030571845	Suhomyces-yuchorum_NRRL-Y-27569
GCA_030571925	Yamadazyma-epiphylla_CBS-13384
GCA_030571975	Yamadazyma-olivae_CBS-11171
GCA_030572095	Ascoidea-rubescens_NRRL-Y-17699
GCA_030572115	Starmerella-apicola_NRRL-Y-2481
GCA_030572235	Ambrosiozyma-kamigamensis_NRRL-Y-63629
GCA_030572275	DUDCandida-conglobata_NRRL-Y-1504
GCA_030572295	DUDCandida-multigemmis_NRRL-Y-17659
GCA_030572395	DUDCandida-michaelii_NRRL-Y-27705
GCA_030573155	DUDCandida-xyloterini_CBS-11547
GCA_030573455	Hanseniaspora-pseudoguilliermondii_CBS-8772
GCA_030573495	Hanseniaspora-nectarophila_CBS-13383
GCA_030573515	Hanseniaspora-jakobsenii_ZIM-2603
GCA_030573695	Meyerozyma-carpophila_NRRL-Y-17905
GCA_030573815	Kurtzmaniella-cleridarum_NRRL-Y-48386
GCA_030574155	DUDCandida-insectalens_NRRL-Y-7778T
GCA_030574355	Kurtzmaniella-natalensis_NRRL-Y-17680T
GCA_030574375	Priceomyces-castillae_NRRL-Y-7501
GCA_030574455	Priceomyces-fermenticarens_NRRL-Y-17321
GCA_030574535	Tortispora-starmeri_NRRL-Y-63665
GCA_030574755	DUDCandida-silvicultrix_NRRL-Y-7789
GCA_030574775	DUDCandida-atmosphaerica_NRRL-Y-17642
GCA_030574955	Teunomyces-lycoperdinae_NRRL-Y-27658
GCA_030575015	Cephaloascus-albidus_NRRL-Y-7343
GCA_030575035	Suhomyces-vadensis_NRRL-Y-27778
GCA_030579495	Pichia-heedii_NRRL-Y-10967
GCA_030581595	DUDCandida-blattariae_NRRL-Y-27703
GCA_030581955	Kurtzmaniella-fragi_NRRL-Y-17910
GCA_030582335	Yamadazyma-nakazawae_NRRL-Y-7903
GCA_030582815	DUDCandida-krabiensis_NRRL-Y-27965
GCA_030583035	DUDCandida-taylorii_NRRL-Y-27213
GCA_030585105	Wickerhamiella-shivajii_CBS-15893
GCA_030674335	DUDCandida-ascalaphidarum_NRRL-Y-27908
GCA_030674545	Ogataea-saltuana_NRRL-Y-48448
GCA_030674785	DUDCandida-pseudoaaseri_CBS-11170
GCA_031851675	DUDCandida-zeylanoides
GCA_035610405	Australozyma-saopauloensis_19XY460
GCA_036287555	Hanseniaspora-guilliermondii_CBS-18551
GCA_036871495	Blastobotrys-mucifer_17G1312
GCA_037102585	Saccharomycopsis-crataegensis_SC-9
GCA_037102615	Hanseniaspora-uvarum_HU-10
GCA_037935595	DUDCandida-boidinii_CICC33029
GCA_038497645	Lipomyces-chichibuensis_CBS-12929
GCA_038497815	Lipomyces-oligophaga_CBS-7107
GCA_038497905	Lipomyces-japonicus_CBS-7319
GCA_038497915	Lipomyces-doorenjongii_NRRL-Y-27504
GCA_039700735	Pichia-pseudocactophila_CBS-6929
GCA_040256855	Hanseniaspora-menglaensis_CBS-16921
GCA_042466605	Hanseniaspora-mollemarum_CBS-18055
GCA_044344055	Candidozyma-vulturna_CVDH07
GCA_044645895	Torulaspora-indica_NRRL-Y-2021
GCA_045529695	Blastobotrys-allociferrii_CBS-18616
GCA_046457555	Wickerhamomyces-subpelliculosus_CBS-5767
GCA_047301165	Diutina-catenulata_CBS-565
GCA_047716335	Komagataella-kurtzmanii_Y727
GCA_050230685	Hanseniaspora-occidentalis-var-occidentalis_NRRL-Y-7946
GCA_050947565	Hanseniaspora-valbyensis_AWRI5764-G3
GCA_050947685	Hanseniaspora-vineae_AWRI5769-A2
GCA_900006135	Debaryomyces-tyrocola
GCA_900106115	Sungouiella-intermedia_CBS-141442
GCA_900186055	Torulaspora-microellipsoides_NA
GCA_900290405	Saccharomyces-jurei
GCA_900497715	Magnusiomyces-ingens-NRRL-Y-17630
GCA_900497725	Magnusiomyces-capitatus-NRRL-Y-17686
GCA_900519005	Yarrowia-phangngaensis_CBS-10407
GCA_900519055	Yarrowia-galli_CBS-9722
GCA_900519065	Yarrowia-hollandica_CBS-4855
GCA_900642975	Magnusiomyces-suaveolens
GCA_900654225	Magnusiomyces-fungicola
GCA_902498895	Magnusiomyces-paraingens_CBS-51790
GCA_939531405	Metschnikowia-zobellii
GCA_946409495	Blastobotrys-aristatus_UCD613
GCA_947243795	Saccharomyces-uvarum_ZP964
GCA_949610715	Hanseniaspora-opuntiae
GCA_963924405	DUDCandida-anglica_29B2s-10
GCA_964275045	Monosporozyma-unispora
GCA_964275055	Monosporozyma-servazzii
