# Supplementary material for: Uncovering the hidden yeast diversity in fermented coffee: Insights from a shotgun metagenomic approach
Source: PLoS One. 2026 Feb 19;21(2):e0332370. doi: 10.1371/journal.pone.0332370 (PMC12919822; doi:10.1371/journal.pone.0332370)
Supplement: S1 Software Information — (TXT) [file pone.0332370.s008.txt]

CUTADAPT
cutadapt -a AGATCGGAAGAGCGTCGTGTAGGGAAAGAGTGTAGATCTCGGTGGTCGCCGTATCATT -A GATCGGAAGAGCACACGTCTGAACTCCAGTCACGGATGACTATCTCGTATGCCGTCTTCTGCTTG -j 50 -q 30 -m 70 --max-n 0 -o clean${FILE}_1.fastq.gz -p clean${FILE}_2.fastq.gz ${FILE}_1.fastq.gz ${FILE}_2.fastq.gz

METASPADES
metaspades.py  -t 40 -m 400 -1 ${FILE}1.fastq.gz -2 ${FILE}_2.fastq.gz -o METASPADES${FILE}

BOWTIE2
bowtie2-build --threads 44 ${name}scaffolds.fasta INDEX_${name}
        bowtie2 --no-unal -p 44 -x INDEX_${name} -1 ../clean${name}1.fastq.gz -2 ../clean${name}_2.fastq.gz | samtools view -F 3584 -b -@ 44 -o mapeo${name}.bam
        samtools sort -@ 44 -o mapeo_${name}SORTED.bam mapeo${name}.bam
        samtools index -@ 44 mapeo_${name}_SORTED.bam

METABAT
runMetaBat.sh -t 44 -v ${name}scaffolds.fasta mapeo_${name}_SORTED.bam

flash	-o clean${FILE} clean${FILE}_1.fastq clean${FILE}_2.fastq

diamond blastx --outfmt 100 --threads 40 --db /home/db/NR/nr.dmnd --out ${read}extendedFrags.daa --evalue 1e-5 --query ${read}extendedFrags.fasta
/home/software/src/MEGAN/tools/daa-meganizer -i ${read}extendedFrags.daa -t 30 -mdb /home/users/jfar/DBs_jfar/megan-map-Feb2022.db


BLASTN to identify yeast BINs
blastn -evalue 1e-10 -max_target_seqs 10 -query ${QUERY} -subject $BIN -outfmt 6 -out BLASTN_${REFgenom}_vs_${SAMPLE}_${ANALYSISBIN}.txt 
cat BLASTN_${REFgenom}_vs_${SAMPLE}_${ANALYSISBIN}.txt | awk '$11 == 0 && $12 > 10000' > FILTER_BLASTN_${REFgenom}_vs_${SAMPLE}_${ANALYSISBIN}.txt

MAGs depth Breadth:

BAMbased_cov_Breadth_summary.sh
#!/usr/bin/env bash
set -euo pipefail

THREADS=20
OUT="mapping_summary.tsv"

echo -e "sample\tavg_depth\tmean_depth\tunmapped_bases\tpercent_unmapped\tpercent_covered\tbreadth_of_coverage" > "$OUT"

############################################
# Loop over BAM files
############################################

for BAM in *.mapped.sorted.bam; do
    [ -f "$BAM" ] || continue

    SAMPLE=$(basename "$BAM" .mapped.sorted.bam)
    FAI="${SAMPLE}.fna.fai"

    echo "=== Processing $SAMPLE ==="

    ############################################
    # Input checks
    ############################################

    if [ ! -f "$FAI" ]; then
        echo "❌ Missing FAI: $FAI — skipping $SAMPLE"
        continue
    fi

    ############################################
    # Genome length from FAI
    ############################################

    GENOME_LEN=$(awk '{sum += $2} END {print sum}' "$FAI")

    ############################################
    # Depth calculation
    ############################################

    samtools depth -aa -@ "$THREADS" "$BAM" > "${SAMPLE}.depth"

    ############################################
    # Statistics
    ############################################

    AVG_DEPTH=$(awk '{sum+=$3} END{if(NR>0) print sum/NR; else print 0}' "${SAMPLE}.depth")

    MEAN_DEPTH=$(awk '$3>0 {c++; s+=$3} END{if(c>0) print s/c; else print 0}' "${SAMPLE}.depth")

    COVERED_BASES=$(awk '$3>0 {c++} END{print c}' "${SAMPLE}.depth")

    # Safety check
    if [ "$COVERED_BASES" -gt "$GENOME_LEN" ]; then
        COVERED_BASES="$GENOME_LEN"
    fi

    UNMAPPED=$((GENOME_LEN - COVERED_BASES))

    PERC_UNMAPPED=$(awk -v u="$UNMAPPED" -v l="$GENOME_LEN" 'BEGIN{printf "%.4f", (u/l)*100}')
    PERC_COVERED=$(awk -v c="$COVERED_BASES" -v l="$GENOME_LEN" 'BEGIN{printf "%.4f", (c/l)*100}')

    ############################################
    # Output
    ############################################

    echo -e "${SAMPLE}\t${AVG_DEPTH}\t${MEAN_DEPTH}\t${UNMAPPED}\t${PERC_UNMAPPED}\t${PERC_COVERED}\t${COVERED_BASES}" \
        >> "$OUT"

    rm -f "${SAMPLE}.depth"

done

echo "✔ Done! Results written to $OUT"
